# Supplementary material for: Zika Virus Immunoglobulin G Seroprevalence among Young Adults Living with HIV or without HIV in Thailand from 1997 to 2017
Source: Viruses. 2022 Feb 10;14(2):368. doi: 10.3390/v14020368 (PMC8878279; doi:10.3390/v14020368)
Supplement: Supplementary file 1 [file viruses-14-00368-s001.zip]

Archive with 1 entries (1 files):
- viruses-1556650-SI.pdf
